# Supplementary material for: ﻿Identification and fungicide sensitivity of Microdochiumchrysopogonis (Ascomycota, Amphisphaeriaceae), a new species causing tar spot of Chrysopogonzizanioides in southern China
Source: MycoKeys. 2023 Dec 6;100:205–32. doi: 10.3897/mycokeys.100.112128 (PMC10719939; doi:10.3897/mycokeys.100.112128)
Supplement: XML Treatment for Microdochium chrysopogonis [file mycokeys.100.112128-treatment1.xml]

<!DOCTYPE tp:taxon-treatment
  PUBLIC "-//TaxonX//DTD Taxonomic Treatment Publishing DTD v0 20100105//EN" "tax-treatment-NSO.dtd">
<tp:taxon-treatment xmlns:tp="http://www.plazi.org/taxpub"><tp:treatment-meta><kwd-group><label>Taxon classification</label><kwd>
              <named-content content-type="kingdom">Fungi</named-content>
            </kwd><kwd>
              <named-content content-type="order">Amphisphaeriales</named-content>
            </kwd><kwd>
              <named-content content-type="family">Amphisphaeriaceae</named-content>
            </kwd></kwd-group><mixed-citation publication-type="journal"><person-group><name><surname>Lu</surname><given-names>Xiang</given-names></name><name><surname>Mai</surname><given-names>Mengxian</given-names></name><name><surname>Tan</surname><given-names>Wenhui</given-names></name><name><surname>Zhang</surname><given-names>Muyan</given-names></name><name><surname>Xie</surname><given-names>Jie</given-names></name><name><surname>Lu</surname><given-names>Yi</given-names></name><name><surname>Niu</surname><given-names>Xue Li</given-names></name><name><surname>Zhang</surname><given-names>Wu</given-names></name></person-group><article-title>﻿Identification and fungicide sensitivity of <italic><tp:taxon-name><tp:taxon-name-part taxon-name-part-type="genus" reg="Microdochium">Microdochium</tp:taxon-name-part><tp:taxon-name-part taxon-name-part-type="species" reg="chrysopogonis">chrysopogonis</tp:taxon-name-part></tp:taxon-name></italic> (<tp:taxon-name><tp:taxon-name-part taxon-name-part-type="phylum">Ascomycota</tp:taxon-name-part></tp:taxon-name>, <tp:taxon-name><tp:taxon-name-part taxon-name-part-type="family">Amphisphaeriaceae</tp:taxon-name-part></tp:taxon-name>), a new species causing tar spot of <italic><tp:taxon-name><tp:taxon-name-part taxon-name-part-type="genus" reg="Chrysopogon">Chrysopogon</tp:taxon-name-part><tp:taxon-name-part taxon-name-part-type="species" reg="zizanioides">zizanioides</tp:taxon-name-part></tp:taxon-name></italic> in southern China</article-title><source>MycoKeys</source><day>06</day><month>12</month><year>2023</year><volume>100</volume><fpage>205</fpage><lpage>232</lpage><pub-id pub-id-type="doi">10.3897/mycokeys.100.112128</pub-id></mixed-citation></tp:treatment-meta><tp:nomenclature><label>﻿</label><tp:taxon-name>
            <object-id xmlns:xlink="http://www.w3.org/1999/xlink" content-type="arpha" xlink:type="simple">80780F57-2487-5F75-8EFC-DD131E495D5B</object-id>
            <tp:taxon-name-part taxon-name-part-type="genus" reg="Microdochium">Microdochium</tp:taxon-name-part>
            <tp:taxon-name-part taxon-name-part-type="species" reg="chrysopogonis">chrysopogonis</tp:taxon-name-part>
            <object-id xmlns:xlink="http://www.w3.org/1999/xlink" content-type="mycobank" xlink:type="simple">845624</object-id>
          </tp:taxon-name><tp:taxon-authority>W. Zhang &amp; X. Lu</tp:taxon-authority><tp:taxon-status xmlns:xlink="http://www.w3.org/1999/xlink" xlink:type="simple">sp. nov.</tp:taxon-status><xref ref-type="fig" rid="F1">Figs 1</xref><xref ref-type="fig" rid="F3">, 3</xref></tp:nomenclature><tp:treatment-sec sec-type="etymology" id="SECID0EXDDI"><title>Etymology.</title><p>Name refers to <italic><tp:taxon-name><tp:taxon-name-part taxon-name-part-type="genus" reg="Chrysopogon">Chrysopogon</tp:taxon-name-part></tp:taxon-name></italic>, the host genus from which this fungus was collected.</p></tp:treatment-sec><tp:treatment-sec sec-type="description" id="SECID0EEEDI"><title>Description.</title><p><bold><italic>Sexual morph</italic></bold> on infected leaf tissue of the host plant (<named-content xmlns:xlink="http://www.w3.org/1999/xlink" content-type="dwc:institutional_code" xlink:title="Herbarium of the Chinese Academy of Forestry" xlink:href="http://grbio.org/institution/chinese-academy-forestry" xlink:type="simple">CAF</named-content> 800054). <bold><italic>Ascomata</italic></bold> perithecial, 300–350 μm diam., solitary or in groups, immersed, pale brown to black, subglobose to oval, uniloculate, non-ostiolate. <bold><italic>Paraphyses</italic></bold> filiform, hyaline, straight or curved, apically free. <bold><italic>Asci</italic></bold> 50–60 × 10–18, <italic>x</italic>¯ = 55 × 13 μm (n = 50), hyaline, fasciculate, unitunicate, oblong to narrowly clavate, fusiform, 8 biseriate spores with a short stipe. <bold><italic>Ascospores</italic></bold> clavate, hyaline, guttulate, 20–22 × 8–11.5, <italic>x</italic>¯ = 21 × 9 μm (n = 50), aseptate, smooth. <bold><italic>Sporodochia</italic></bold> salmon-pink, slimy. <bold><italic>Conidiophores</italic></bold> reduced to conidiogenous cells. <bold><italic>Conidiogenous cells</italic></bold> with percurrent proliferation, hyaline, smooth, aseptate, ampulliform or obpyriform, 10–23 × 8–11.5, <italic>x</italic>¯ = 17 × 9.5 μm (n = 50). <bold><italic>Conidia</italic></bold> fusiform, lunate, curved, solitary, guttulate, variable in length, 0–1-septate, 18–72 × 2–3.5, <italic>x</italic>¯ = 38.5 × 3 μm (n = 50), apex rounded, base usually flattened. <bold><italic>Chlamydospores</italic></bold> not observed. Vegetative hyphae on <abbrev xmlns:xlink="http://www.w3.org/1999/xlink" xlink:title="potato dextrose agar" id="ABBRID0EWFDI" xlink:type="simple">PDA</abbrev> (<abbrev xmlns:xlink="http://www.w3.org/1999/xlink" xlink:title="Guangdong Microbial Culture Collection Center" id="ABBRID0E1FDI" xlink:type="simple">GDMCC</abbrev> 3.683) superficial and immersed, septate, branched, hyaline, smooth, 1–5.5 μm wide.</p></tp:treatment-sec><tp:treatment-sec sec-type="description" id="SECID0E5FDI"><title>Culture characteristics.</title><p>Colonies on <abbrev xmlns:xlink="http://www.w3.org/1999/xlink" xlink:title="potato dextrose agar" id="ABBRID0EEGDI" xlink:type="simple">PDA</abbrev> reaching 4.0–4.5 cm within seven days in the dark at 30 °C, flat, white cottony aerial mycelium, dense, saffron rounded sporodochia produced after 3 weeks; reverse saffron. On <abbrev xmlns:xlink="http://www.w3.org/1999/xlink" xlink:title="malt extract agar" id="ABBRID0EIGDI" xlink:type="simple">MEA</abbrev>, sparse white cottony aerial mycelium, orange rounded sporodochia produced; reverse salmon-pink. On <abbrev xmlns:xlink="http://www.w3.org/1999/xlink" xlink:title="oatmeal agar" id="ABBRID0EMGDI" xlink:type="simple">OA</abbrev>, periphery with white scarce cottony aerial mycelium, concentric rings of orange rounded sporodochia produced; reverse orange.</p></tp:treatment-sec><tp:treatment-sec sec-type="material" id="SECID0EQGDI"><title>Type.</title><p>China, Guangdong Province, Zhanjiang City, field of the Grass Research Station of Lingnan Normal University (<abbrev xmlns:xlink="http://www.w3.org/1999/xlink" xlink:title="Lingnan Normal University" id="ABBRID0EWGDI" xlink:type="simple">LNU</abbrev>), from a leaf of vetiver grass (<italic><tp:taxon-name><tp:taxon-name-part taxon-name-part-type="genus" reg="Chrysopogon">Chrysopogon</tp:taxon-name-part><tp:taxon-name-part taxon-name-part-type="species" reg="zizanioides">zizanioides</tp:taxon-name-part></tp:taxon-name></italic>) with leaf tar spot disease, September 2019, W. Zhang &amp; X. Lu, holotype <named-content xmlns:xlink="http://www.w3.org/1999/xlink" content-type="dwc:institutional_code" xlink:title="Herbarium of the Chinese Academy of Forestry" xlink:href="http://grbio.org/institution/chinese-academy-forestry" xlink:type="simple">CAF</named-content> 800054, ex-type living strain <abbrev xmlns:xlink="http://www.w3.org/1999/xlink" xlink:title="Guangdong Microbial Culture Collection Center" id="ABBRID0EJHDI" xlink:type="simple">GDMCC</abbrev> 3.683.</p></tp:treatment-sec><tp:treatment-sec sec-type="material" id="SECID0ENHDI"><title>Additional materials examined.</title><p>China, Guangdong Province, Zhanjiang City, field of the Grass Research Station of Lingnan Normal University (<abbrev xmlns:xlink="http://www.w3.org/1999/xlink" xlink:title="Lingnan Normal University" id="ABBRID0ETHDI" xlink:type="simple">LNU</abbrev>), from a leaf of vetiver grass (<italic><tp:taxon-name><tp:taxon-name-part taxon-name-part-type="genus" reg="Chrysopogon">C.</tp:taxon-name-part><tp:taxon-name-part taxon-name-part-type="species" reg="zizanioides">zizanioides</tp:taxon-name-part></tp:taxon-name></italic>) with leaf tar spot disease, September 2019, W. Zhang &amp; X. Lu, strain <abbrev xmlns:xlink="http://www.w3.org/1999/xlink" xlink:title="Lingnan Normal University" id="ABBRID0ECIDI" xlink:type="simple">LNU</abbrev>-196; China, Guangdong Province, Zhanjiang City, field of the Grass Research Station of Lingnan Normal University (<abbrev xmlns:xlink="http://www.w3.org/1999/xlink" xlink:title="Lingnan Normal University" id="ABBRID0EGIDI" xlink:type="simple">LNU</abbrev>), from a leaf of vetiver grass (<italic><tp:taxon-name><tp:taxon-name-part taxon-name-part-type="genus" reg="Chrysopogon">C.</tp:taxon-name-part><tp:taxon-name-part taxon-name-part-type="species" reg="zizanioides">zizanioides</tp:taxon-name-part></tp:taxon-name></italic>) with leaf tar spot disease, September 2019, W. Zhang &amp; X. Lu, strain <abbrev xmlns:xlink="http://www.w3.org/1999/xlink" xlink:title="Lingnan Normal University" id="ABBRID0EVIDI" xlink:type="simple">LNU</abbrev>-197.</p></tp:treatment-sec><tp:treatment-sec sec-type="notes" id="SECID0EZIDI"><title>Notes.</title><p>A multilocus phylogenetic analysis of the <abbrev xmlns:xlink="http://www.w3.org/1999/xlink" xlink:title="including internal transcribed spacer" id="ABBRID0E6IDI" xlink:type="simple">ITS</abbrev>, <abbrev xmlns:xlink="http://www.w3.org/1999/xlink" xlink:title="large subunit ribosomal acid" id="ABBRID0EDJDI" xlink:type="simple">LSU</abbrev>, <italic>tub2</italic> and <italic>rpb2</italic> loci placed three strains of <italic><tp:taxon-name><tp:taxon-name-part taxon-name-part-type="genus" reg="Microdochium">M.</tp:taxon-name-part><tp:taxon-name-part taxon-name-part-type="species" reg="chrysopogonis">chrysopogonis</tp:taxon-name-part></tp:taxon-name></italic> in a distinct and monophyletic clade (1/100) sister to <italic><tp:taxon-name><tp:taxon-name-part taxon-name-part-type="genus" reg="Microdochium">M.</tp:taxon-name-part><tp:taxon-name-part taxon-name-part-type="species" reg="dawsoniorum">dawsoniorum</tp:taxon-name-part></tp:taxon-name></italic> and <italic><tp:taxon-name><tp:taxon-name-part taxon-name-part-type="genus" reg="Microdochium">M.</tp:taxon-name-part><tp:taxon-name-part taxon-name-part-type="species" reg="ratticaudae">ratticaudae</tp:taxon-name-part></tp:taxon-name></italic>. Notably, <italic><tp:taxon-name><tp:taxon-name-part taxon-name-part-type="genus" reg="Microdochium">M.</tp:taxon-name-part><tp:taxon-name-part taxon-name-part-type="species" reg="chrysopogonis">chrysopogonis</tp:taxon-name-part></tp:taxon-name></italic> has longer conidia (18–72 × 2–3.5 μm) than <italic><tp:taxon-name><tp:taxon-name-part taxon-name-part-type="genus" reg="Microdochium">M.</tp:taxon-name-part><tp:taxon-name-part taxon-name-part-type="species" reg="ratticaudae">ratticaudae</tp:taxon-name-part></tp:taxon-name></italic> (7–11 × 1.5–2.5 μm) and wider conidia than <italic><tp:taxon-name><tp:taxon-name-part taxon-name-part-type="genus" reg="Microdochium">M.</tp:taxon-name-part><tp:taxon-name-part taxon-name-part-type="species" reg="dawsoniorum">dawsoniorum</tp:taxon-name-part></tp:taxon-name></italic> (25–75 × 1–2 μm). Furthermore, the conidia of <italic><tp:taxon-name><tp:taxon-name-part taxon-name-part-type="genus" reg="Microdochium">M.</tp:taxon-name-part><tp:taxon-name-part taxon-name-part-type="species" reg="chrysopogonis">chrysopogonis</tp:taxon-name-part></tp:taxon-name></italic> are guttulate and 0–1-septate, while those of <italic><tp:taxon-name><tp:taxon-name-part taxon-name-part-type="genus" reg="Microdochium">M.</tp:taxon-name-part><tp:taxon-name-part taxon-name-part-type="species" reg="dawsoniorum">dawsoniorum</tp:taxon-name-part></tp:taxon-name></italic> are 0–3-septate and those of <italic><tp:taxon-name><tp:taxon-name-part taxon-name-part-type="genus" reg="Microdochium">M.</tp:taxon-name-part><tp:taxon-name-part taxon-name-part-type="species" reg="ratticaudae">ratticaudae</tp:taxon-name-part></tp:taxon-name></italic> are aseptate. The conidiogenous cells of <italic><tp:taxon-name><tp:taxon-name-part taxon-name-part-type="genus" reg="Microdochium">M.</tp:taxon-name-part><tp:taxon-name-part taxon-name-part-type="species" reg="chrysopogonis">chrysopogonis</tp:taxon-name-part></tp:taxon-name></italic> appear as percurrent, ampulliform or obpyriform, whereas those of <italic><tp:taxon-name><tp:taxon-name-part taxon-name-part-type="genus" reg="Microdochium">M.</tp:taxon-name-part><tp:taxon-name-part taxon-name-part-type="species" reg="ratticaudae">ratticaudae</tp:taxon-name-part></tp:taxon-name></italic> are indistinct from the hyphae and those of <italic><tp:taxon-name><tp:taxon-name-part taxon-name-part-type="genus" reg="Microdochium">M.</tp:taxon-name-part><tp:taxon-name-part taxon-name-part-type="species" reg="dawsoniorum">dawsoniorum</tp:taxon-name-part></tp:taxon-name></italic> are cylindrical to irregular and flexuous. Additionally, the conidiogenous cells of <italic><tp:taxon-name><tp:taxon-name-part taxon-name-part-type="genus" reg="Microdochium">M.</tp:taxon-name-part><tp:taxon-name-part taxon-name-part-type="species" reg="chrysopogonis">chrysopogonis</tp:taxon-name-part></tp:taxon-name></italic> (10–23 × 8–11.5 μm) are wider than those of <italic><tp:taxon-name><tp:taxon-name-part taxon-name-part-type="genus" reg="Microdochium">M.</tp:taxon-name-part><tp:taxon-name-part taxon-name-part-type="species" reg="ratticaudae">ratticaudae</tp:taxon-name-part></tp:taxon-name></italic> (20–30 × 1–2 μm) (Table <xref ref-type="table" rid="T3">3</xref>). Differences are also evident in the sexual morph of these three species. In particular, the sexual morph is not observed in <italic><tp:taxon-name><tp:taxon-name-part taxon-name-part-type="genus" reg="Microdochium">M.</tp:taxon-name-part><tp:taxon-name-part taxon-name-part-type="species" reg="dawsoniorum">dawsoniorum</tp:taxon-name-part></tp:taxon-name></italic>. Ascomata size varies, with that of <italic><tp:taxon-name><tp:taxon-name-part taxon-name-part-type="genus" reg="Microdochium">M.</tp:taxon-name-part><tp:taxon-name-part taxon-name-part-type="species" reg="ratticaudae">ratticaudae</tp:taxon-name-part></tp:taxon-name></italic> (100–160 μm) being smaller than that of <italic><tp:taxon-name><tp:taxon-name-part taxon-name-part-type="genus" reg="Microdochium">M.</tp:taxon-name-part><tp:taxon-name-part taxon-name-part-type="species" reg="chrysopogonis">chrysopogonis</tp:taxon-name-part></tp:taxon-name></italic> (300–350 μm). Ascospores of <italic><tp:taxon-name><tp:taxon-name-part taxon-name-part-type="genus" reg="Microdochium">M.</tp:taxon-name-part><tp:taxon-name-part taxon-name-part-type="species" reg="ratticaudae">ratticaudae</tp:taxon-name-part></tp:taxon-name></italic> (14–24 × 4–7 μm) are fusoid to navicular, while those of <italic><tp:taxon-name><tp:taxon-name-part taxon-name-part-type="genus" reg="Microdochium">M.</tp:taxon-name-part><tp:taxon-name-part taxon-name-part-type="species" reg="chrysopogonis">chrysopogonis</tp:taxon-name-part></tp:taxon-name></italic> are clavate, guttulate and wider (20–22 × 8–11.5 μm). In addition, <italic><tp:taxon-name><tp:taxon-name-part taxon-name-part-type="genus" reg="Microdochium">M.</tp:taxon-name-part><tp:taxon-name-part taxon-name-part-type="species" reg="ratticaudae">ratticaudae</tp:taxon-name-part></tp:taxon-name></italic> features abundant, pale to olivaceous brown, subglobose or cylindrical chlamydospores, while these are not observed in <italic><tp:taxon-name><tp:taxon-name-part taxon-name-part-type="genus" reg="Microdochium">M.</tp:taxon-name-part><tp:taxon-name-part taxon-name-part-type="species" reg="chrysopogonis">chrysopogonis</tp:taxon-name-part></tp:taxon-name></italic> (<xref ref-type="bibr" rid="B11">Crous et al. 2020</xref>, <xref ref-type="bibr" rid="B12">2021a</xref>; Table <xref ref-type="table" rid="T3">3</xref>). Consequently, based on both morphological characteristics and phylogenetic analyses, all three isolates of <italic><tp:taxon-name><tp:taxon-name-part taxon-name-part-type="genus" reg="Microdochium">M.</tp:taxon-name-part><tp:taxon-name-part taxon-name-part-type="species" reg="chrysopogonis">chrysopogonis</tp:taxon-name-part></tp:taxon-name></italic> were proposed as a new species.</p><fig id="F3" position="float" orientation="portrait"><object-id xmlns:xlink="http://www.w3.org/1999/xlink" content-type="doi" xlink:type="simple">10.3897/mycokeys.100.112128.figure3</object-id><object-id xmlns:xlink="http://www.w3.org/1999/xlink" content-type="arpha" xlink:type="simple">8EA13548-C8A4-544F-8568-2AD81B90B9A7</object-id><label>Figure 3.</label><caption><p><italic><tp:taxon-name><tp:taxon-name-part taxon-name-part-type="genus" reg="Microdochium">Microdochium</tp:taxon-name-part><tp:taxon-name-part taxon-name-part-type="species" reg="chrysopogonis">chrysopogonis</tp:taxon-name-part></tp:taxon-name></italic> (from ex-type: <abbrev xmlns:xlink="http://www.w3.org/1999/xlink" xlink:title="Guangdong Microbial Culture Collection Center" id="ABBRID0EASDI" xlink:type="simple">GDMCC</abbrev> 3.683) <bold>A</bold> colonies after 7 days on <abbrev xmlns:xlink="http://www.w3.org/1999/xlink" xlink:title="potato dextrose agar" id="ABBRID0EGSDI" xlink:type="simple">PDA</abbrev><bold>B</bold> colonies after 7 days on <abbrev xmlns:xlink="http://www.w3.org/1999/xlink" xlink:title="malt extract agar" id="ABBRID0EMSDI" xlink:type="simple">MEA</abbrev><bold>C</bold> colonies after 7 days on <abbrev xmlns:xlink="http://www.w3.org/1999/xlink" xlink:title="oatmeal agar" id="ABBRID0ESSDI" xlink:type="simple">OA</abbrev><bold>D</bold> colony overview of the sporodochia on <abbrev xmlns:xlink="http://www.w3.org/1999/xlink" xlink:title="potato dextrose agar" id="ABBRID0EYSDI" xlink:type="simple">PDA</abbrev> in culture after incubation for three weeks <bold>E</bold> aggregated conidiophores <bold>F</bold> conidiophores with conidiogenous cells <bold>G, H</bold> conidia. Scale bars: 20 μm (<bold>B</bold>).</p></caption><graphic xmlns:xlink="http://www.w3.org/1999/xlink" xlink:href="mycokeys-100-205-g003.jpg" position="float" orientation="portrait" xlink:type="simple" id="oo_948389.jpg"><uri content-type="original_file" xlink:type="simple">https://binary.pensoft.net/fig/948389</uri></graphic></fig><table-wrap id="T3" position="float" orientation="portrait"><label>Table 3.</label><caption><p>Morphological characters of <italic><tp:taxon-name><tp:taxon-name-part taxon-name-part-type="genus" reg="Microdochium">Microdochium</tp:taxon-name-part><tp:taxon-name-part taxon-name-part-type="species" reg="chrysopogonis">chrysopogonis</tp:taxon-name-part></tp:taxon-name></italic> and its related species.</p></caption><table id="TID0ET5DK" rules="all"><tbody><tr><th rowspan="1" colspan="3">Taxa</th><th rowspan="1" colspan="1">
                    <italic>
                      <tp:taxon-name><tp:taxon-name-part taxon-name-part-type="genus" reg="Microdochium">M.</tp:taxon-name-part><tp:taxon-name-part taxon-name-part-type="species" reg="albescens">albescens</tp:taxon-name-part></tp:taxon-name>
                    </italic>
                  </th><th rowspan="1" colspan="1">
                    <italic>
                      <tp:taxon-name><tp:taxon-name-part taxon-name-part-type="genus" reg="Microdochium">M.</tp:taxon-name-part><tp:taxon-name-part taxon-name-part-type="species" reg="citrinidiscum">citrinidiscum</tp:taxon-name-part></tp:taxon-name>
                    </italic>
                  </th><th rowspan="1" colspan="1">
                    <italic>
                      <tp:taxon-name><tp:taxon-name-part taxon-name-part-type="genus" reg="Microdochium">M.</tp:taxon-name-part><tp:taxon-name-part taxon-name-part-type="species" reg="neoqueenslandicum">neoqueenslandicum</tp:taxon-name-part></tp:taxon-name>
                    </italic>
                  </th><th rowspan="1" colspan="1">
                    <italic>
                      <tp:taxon-name><tp:taxon-name-part taxon-name-part-type="genus" reg="Microdochium">M.</tp:taxon-name-part><tp:taxon-name-part taxon-name-part-type="species" reg="paspali">paspali</tp:taxon-name-part></tp:taxon-name>
                    </italic>
                  </th><th rowspan="1" colspan="1">
                    <italic>
                      <tp:taxon-name><tp:taxon-name-part taxon-name-part-type="genus" reg="Microdochium">M.</tp:taxon-name-part><tp:taxon-name-part taxon-name-part-type="species" reg="seminicola">seminicola</tp:taxon-name-part></tp:taxon-name>
                    </italic>
                  </th><th rowspan="1" colspan="1">
                    <italic>
                      <tp:taxon-name><tp:taxon-name-part taxon-name-part-type="genus" reg="Microdochium">M.</tp:taxon-name-part><tp:taxon-name-part taxon-name-part-type="species" reg="trichocladiopsis">trichocladiopsis</tp:taxon-name-part></tp:taxon-name>
                    </italic>
                  </th><th rowspan="1" colspan="1">
                    <italic>
                      <tp:taxon-name><tp:taxon-name-part taxon-name-part-type="genus" reg="Microdochium">M.</tp:taxon-name-part><tp:taxon-name-part taxon-name-part-type="species" reg="tainanense">tainanense</tp:taxon-name-part></tp:taxon-name>
                    </italic>
                  </th><th rowspan="1" colspan="1">
                    <italic>
                      <tp:taxon-name><tp:taxon-name-part taxon-name-part-type="genus" reg="Microdochium">M.</tp:taxon-name-part><tp:taxon-name-part taxon-name-part-type="species" reg="sorghi">sorghi</tp:taxon-name-part></tp:taxon-name>
                    </italic>
                  </th><th rowspan="1" colspan="1">
                    <italic>
                      <tp:taxon-name><tp:taxon-name-part taxon-name-part-type="genus" reg="Microdochium">M.</tp:taxon-name-part><tp:taxon-name-part taxon-name-part-type="species" reg="dawsoniorum">dawsoniorum</tp:taxon-name-part></tp:taxon-name>
                    </italic>
                  </th><th rowspan="1" colspan="1">
                    <italic>
                      <tp:taxon-name><tp:taxon-name-part taxon-name-part-type="genus" reg="Microdochium">M.</tp:taxon-name-part><tp:taxon-name-part taxon-name-part-type="species" reg="ratticaudae">ratticaudae</tp:taxon-name-part></tp:taxon-name>
                    </italic>
                  </th><th rowspan="1" colspan="1">
                    <italic>
                      <tp:taxon-name><tp:taxon-name-part taxon-name-part-type="genus" reg="Microdochium">M.</tp:taxon-name-part><tp:taxon-name-part taxon-name-part-type="species" reg="graminearum">graminearum</tp:taxon-name-part></tp:taxon-name>
                    </italic>
                  </th><th rowspan="1" colspan="1">
                    <italic>
                      <tp:taxon-name><tp:taxon-name-part taxon-name-part-type="genus" reg="Microdochium">M.</tp:taxon-name-part><tp:taxon-name-part taxon-name-part-type="species" reg="shilinense">shilinense</tp:taxon-name-part></tp:taxon-name>
                    </italic>
                  </th><th rowspan="1" colspan="1">
                    <italic>
                      <tp:taxon-name><tp:taxon-name-part taxon-name-part-type="genus" reg="Microdochium">M.</tp:taxon-name-part><tp:taxon-name-part taxon-name-part-type="species" reg="chrysopogonis">chrysopogonis</tp:taxon-name-part></tp:taxon-name>
                    </italic>
                  </th></tr><tr><td rowspan="5" colspan="1">Asexual morph</td><td rowspan="3" colspan="1">Conidia</td><td rowspan="1" colspan="1">Shape</td><td rowspan="1" colspan="1">falcate, slightly to strongly curved, apex pointed</td><td rowspan="1" colspan="1">cylindrical, clavate, obovoid</td><td rowspan="1" colspan="1">lunate, allantoid, curved</td><td rowspan="1" colspan="1">falcate, apex pointed</td><td rowspan="1" colspan="1">cylindrical to fusiform, straight or curved</td><td rowspan="1" colspan="1">oblong, fusiform to obovoid, straight or curved</td><td rowspan="1" colspan="1">lunate</td><td rowspan="1" colspan="1">filiform, narrowly acicular fusiform, obclavate</td><td rowspan="1" colspan="1">flexuous to falcate, sometimes with a geniculation, acute at the tip, narrow at the base</td><td rowspan="1" colspan="1">fusoid, falcate, acute at the apex and narrowed at the base</td><td rowspan="1" colspan="1">n/a</td><td rowspan="1" colspan="1">n/a</td><td rowspan="1" colspan="1">fusiform, lunate, curved, guttulate</td></tr><tr><td rowspan="1" colspan="1">Size (μm)</td><td rowspan="1" colspan="1">11–16 × 3.5–4.5</td><td rowspan="1" colspan="1">7–31 × 2–3</td><td rowspan="1" colspan="1">4–9 × 1.5–3</td><td rowspan="1" colspan="1">7–20.5 × 2.5–4.5</td><td rowspan="1" colspan="1">19–54 × 3–4.5</td><td rowspan="1" colspan="1">6–18 × 2–3.5</td><td rowspan="1" colspan="1">10–15 × 2–3</td><td rowspan="1" colspan="1">20–90 × 1.5–4.5</td><td rowspan="1" colspan="1">25–75 × 1–2</td><td rowspan="1" colspan="1">7–11 × 1.5–2.5</td><td rowspan="1" colspan="1">n/a</td><td rowspan="1" colspan="1">n/a</td><td rowspan="1" colspan="1">18–72 × 2–3.5</td></tr><tr><td rowspan="1" colspan="1">Septa</td><td rowspan="1" colspan="1">0–1(–3)</td><td rowspan="1" colspan="1">0–3</td><td rowspan="1" colspan="1">0(–1)</td><td rowspan="1" colspan="1">0–3</td><td rowspan="1" colspan="1">(0–)3(–5)</td><td rowspan="1" colspan="1">0(–1)</td><td rowspan="1" colspan="1">0–1</td><td rowspan="1" colspan="1">1–7(–10)</td><td rowspan="1" colspan="1">0–3</td><td rowspan="1" colspan="1">aseptate</td><td rowspan="1" colspan="1">n/a</td><td rowspan="1" colspan="1">n/a</td><td rowspan="1" colspan="1">0–1</td></tr><tr><td rowspan="2" colspan="1">Conidiogenous cells</td><td rowspan="1" colspan="1">Shape</td><td rowspan="1" colspan="1">subcylindrical, doliiform to obpyriform</td><td rowspan="1" colspan="1">denticulate, cylindrical</td><td rowspan="1" colspan="1">ampulliform, lageniform to subcylindrical</td><td rowspan="1" colspan="1">ampulliform, lageniform to cylindrical</td><td rowspan="1" colspan="1">ampulliform to lageniform</td><td rowspan="1" colspan="1">cylindrical to clavate, straight but often curved at the tip</td><td rowspan="1" colspan="1">sympodial, apical, cylindrical or ampulliform with conspicuous rhachides</td><td rowspan="1" colspan="1">sympodial, ovoid, ampulliform to obclavate</td><td rowspan="1" colspan="1">cylindrical to irregular, flexuous, narrowed towards the tip</td><td rowspan="1" colspan="1">indistinct from hyphae, terminal, solitary.</td><td rowspan="1" colspan="1">n/a</td><td rowspan="1" colspan="1">n/a</td><td rowspan="1" colspan="1">ampulliform or obpyriform</td></tr><tr><td rowspan="1" colspan="1">Size (μm)</td><td rowspan="1" colspan="1">6–15 × 1.5–4</td><td rowspan="1" colspan="1">11–29 × 1.5–2</td><td rowspan="1" colspan="1">4.5–10 × 2–3.5</td><td rowspan="1" colspan="1">6.5–15.5 × 2.5–4</td><td rowspan="1" colspan="1">7–9.5 × 3–4</td><td rowspan="1" colspan="1">4–37 × 2–3</td><td rowspan="1" colspan="1">3–10 × 1–3</td><td rowspan="1" colspan="1">5–13 × 3–4</td><td rowspan="1" colspan="1">20–30 × 1–2</td><td rowspan="1" colspan="1">n/a</td><td rowspan="1" colspan="1">n/a</td><td rowspan="1" colspan="1">16.3–22.4 × 4.1–5.7</td><td rowspan="1" colspan="1">10–23 × 8–11.5</td></tr><tr><td rowspan="5" colspan="1">Sexual morph</td><td rowspan="1" colspan="1">Chlamydospores</td><td rowspan="1" colspan="1">Shape</td><td rowspan="1" colspan="1">n/a</td><td rowspan="1" colspan="1">n/a</td><td rowspan="1" colspan="1">n/a</td><td rowspan="1" colspan="1">n/a</td><td rowspan="1" colspan="1">n/a</td><td rowspan="1" colspan="1">present</td><td rowspan="1" colspan="1">n/a</td><td rowspan="1" colspan="1">n/a</td><td rowspan="1" colspan="1">n/a</td><td rowspan="1" colspan="1">subglobose or cylindrical</td><td rowspan="1" colspan="1">n/a</td><td rowspan="1" colspan="1">n/a</td><td rowspan="1" colspan="1">n/a</td></tr><tr><td rowspan="1" colspan="1">Perithecia</td><td rowspan="1" colspan="1">Size (μm)</td><td rowspan="1" colspan="1">150–180 × 90–120</td><td rowspan="1" colspan="1">n/a</td><td rowspan="1" colspan="1">n/a</td><td rowspan="1" colspan="1">n/a</td><td rowspan="1" colspan="1">110–149</td><td rowspan="1" colspan="1">n/a</td><td rowspan="1" colspan="1">n/a</td><td rowspan="1" colspan="1">n/a</td><td rowspan="1" colspan="1">n/a</td><td rowspan="1" colspan="1">100–160</td><td rowspan="1" colspan="1">n/a</td><td rowspan="1" colspan="1">n/a</td><td rowspan="1" colspan="1">300–350</td></tr><tr><td rowspan="1" colspan="1">Asci</td><td rowspan="1" colspan="1">Size (μm)</td><td rowspan="1" colspan="1">40–85 × 8–12</td><td rowspan="1" colspan="1">n/a</td><td rowspan="1" colspan="1">n/a</td><td rowspan="1" colspan="1">n/a</td><td rowspan="1" colspan="1">41–66 × 7.6–11</td><td rowspan="1" colspan="1">n/a</td><td rowspan="1" colspan="1">n/a</td><td rowspan="1" colspan="1">n/a</td><td rowspan="1" colspan="1">n/a</td><td rowspan="1" colspan="1">50–75 × 10–14</td><td rowspan="1" colspan="1">55–77.5 × 9.5–15.</td><td rowspan="1" colspan="1">50–76 × 7–10</td><td rowspan="1" colspan="1">50–60 × 10–18</td></tr><tr><td rowspan="2" colspan="1">Ascospores</td><td rowspan="1" colspan="1">Size (μm)</td><td rowspan="1" colspan="1">14–23 × 3.5–4.5</td><td rowspan="1" colspan="1">n/a</td><td rowspan="1" colspan="1">n/a</td><td rowspan="1" colspan="1">n/a</td><td rowspan="1" colspan="1">12–22 × 3–4.5</td><td rowspan="1" colspan="1">n/a</td><td rowspan="1" colspan="1">n/a</td><td rowspan="1" colspan="1">n/a</td><td rowspan="1" colspan="1">n/a</td><td rowspan="1" colspan="1">14–24 × 4–7</td><td rowspan="1" colspan="1">16.5–24 × 4–5.5</td><td rowspan="1" colspan="1">14–18 × 3–5.5</td><td rowspan="1" colspan="1">20–22 × 8–11.5</td></tr><tr><td rowspan="1" colspan="1">Septa</td><td rowspan="1" colspan="1">1–3(–5)</td><td rowspan="1" colspan="1">n/a</td><td rowspan="1" colspan="1">n/a</td><td rowspan="1" colspan="1">n/a</td><td rowspan="1" colspan="1">0–3</td><td rowspan="1" colspan="1">n/a</td><td rowspan="1" colspan="1">n/a</td><td rowspan="1" colspan="1">n/a</td><td rowspan="1" colspan="1">n/a</td><td rowspan="1" colspan="1">aseptate</td><td rowspan="1" colspan="1">0–3</td><td rowspan="1" colspan="1">0–3</td><td rowspan="1" colspan="1">aseptate</td></tr><tr><td rowspan="1" colspan="3">References</td><td rowspan="1" colspan="1">
                    <xref ref-type="bibr" rid="B23">Hernández-Restrepo et al. (2016)</xref>
                  </td><td rowspan="1" colspan="1">
                    <xref ref-type="bibr" rid="B23">Hernández-Restrepo et al. (2016)</xref>
                  </td><td rowspan="1" colspan="1">
                    <xref ref-type="bibr" rid="B23">Hernández-Restrepo et al. (2016)</xref>
                  </td><td rowspan="1" colspan="1"><xref ref-type="bibr" rid="B56">Zhang et al. (2015)</xref> (Continued on next page)</td><td rowspan="1" colspan="1">
                    <xref ref-type="bibr" rid="B23">Hernández-Restrepo et al. (2016)</xref>
                  </td><td rowspan="1" colspan="1">
                    <xref ref-type="bibr" rid="B23">Hernández-Restrepo et al. (2016)</xref>
                  </td><td rowspan="1" colspan="1">De Hoog &amp; Hermanides-Nijhof (1977)</td><td rowspan="1" colspan="1">
                    <xref ref-type="bibr" rid="B7">Braun (1995)</xref>
                  </td><td rowspan="1" colspan="1"><xref ref-type="bibr" rid="B11">Crous et al. (2020)</xref><break/> (Continued on next page)</td><td rowspan="1" colspan="1">
                    <xref ref-type="bibr" rid="B12">Crous et al. (2021a)</xref>
                  </td><td rowspan="1" colspan="1">Gao et al. (2022)</td><td rowspan="1" colspan="1">Gao et al. (2022)</td><td rowspan="1" colspan="1">This study</td></tr></tbody></table><table-wrap-foot><fn><p>Note: “n/a” means not provided in the literature.</p></fn></table-wrap-foot></table-wrap><sec sec-type="﻿Pathogenicity test" id="SECID0EMLAK"><title>﻿Pathogenicity test</title><p>The symptoms observed on leaves of <italic><tp:taxon-name><tp:taxon-name-part taxon-name-part-type="genus" reg="Chrysopogon">C.</tp:taxon-name-part><tp:taxon-name-part taxon-name-part-type="species" reg="zizanioides">zizanioides</tp:taxon-name-part></tp:taxon-name></italic> after inoculation with the representative isolate <abbrev xmlns:xlink="http://www.w3.org/1999/xlink" xlink:title="Guangdong Microbial Culture Collection Center" id="ABBRID0E4LAK" xlink:type="simple">GDMCC</abbrev> 3.683 were similar to those observed in the field. No symptoms were observed on the leaves of the negative controls (Fig. <xref ref-type="fig" rid="F4">4</xref>). The average disease incidence of detached leaves that were wounded and sprayed with the isolates <abbrev xmlns:xlink="http://www.w3.org/1999/xlink" xlink:title="Guangdong Microbial Culture Collection Center" id="ABBRID0EFMAK" xlink:type="simple">GDMCC</abbrev> 3.683, <abbrev xmlns:xlink="http://www.w3.org/1999/xlink" xlink:title="Lingnan Normal University" id="ABBRID0EJMAK" xlink:type="simple">LNU</abbrev>-196 and <abbrev xmlns:xlink="http://www.w3.org/1999/xlink" xlink:title="Lingnan Normal University" id="ABBRID0ENMAK" xlink:type="simple">LNU</abbrev>-197 was 93.3%, 80.0% and 93.3%, respectively. The average disease incidence of whole plants after spraying with the same isolates was 76.7%, 73.3% and 73.3%, respectively (Fig. <xref ref-type="fig" rid="F5">5</xref>). Koch’s postulates were fulfilled by successful re-isolation of the fungal strains from all leaf spot tissues inoculated with the three isolates. The morphology and DNA sequences of the isolates re-isolated from the inoculated tissues were consistent with those of the strains used for inoculations.</p><fig id="F4" position="float" orientation="portrait"><object-id xmlns:xlink="http://www.w3.org/1999/xlink" content-type="doi" xlink:type="simple">10.3897/mycokeys.100.112128.figure4</object-id><object-id xmlns:xlink="http://www.w3.org/1999/xlink" content-type="arpha" xlink:type="simple">CA73AF44-544D-51BB-A013-593775CC1E38</object-id><label>Figure 4.</label><caption><p>Tar spot symptoms of <italic><tp:taxon-name><tp:taxon-name-part taxon-name-part-type="genus" reg="Chrysopogon">Chrysopogon</tp:taxon-name-part><tp:taxon-name-part taxon-name-part-type="species" reg="zizanioides">zizanioides</tp:taxon-name-part></tp:taxon-name></italic> 7 days after spraying on detached leaves (<bold>A, B</bold>) and 10 days after spraying on leaves attached to whole plants (<bold>C, D</bold>) with <italic><tp:taxon-name><tp:taxon-name-part taxon-name-part-type="genus" reg="Microdochium">Microdochium</tp:taxon-name-part><tp:taxon-name-part taxon-name-part-type="species" reg="chrysopogonis">chrysopogonis</tp:taxon-name-part></tp:taxon-name></italic> isolate <abbrev xmlns:xlink="http://www.w3.org/1999/xlink" xlink:title="Guangdong Microbial Culture Collection Center" id="ABBRID0EXNAK" xlink:type="simple">GDMCC</abbrev> 3.683 (<bold>B, D</bold>) and sterilised water (<bold>A, C</bold>).</p></caption><graphic xmlns:xlink="http://www.w3.org/1999/xlink" xlink:href="mycokeys-100-205-g004.jpg" position="float" orientation="portrait" xlink:type="simple" id="oo_948390.jpg"><uri content-type="original_file" xlink:type="simple">https://binary.pensoft.net/fig/948390</uri></graphic></fig><fig id="F5" position="float" orientation="portrait"><object-id xmlns:xlink="http://www.w3.org/1999/xlink" content-type="doi" xlink:type="simple">10.3897/mycokeys.100.112128.figure5</object-id><object-id xmlns:xlink="http://www.w3.org/1999/xlink" content-type="arpha" xlink:type="simple">F0DF3315-3D60-5C2C-B151-0B70CDC0662A</object-id><label>Figure 5.</label><caption><p>Disease incidence of tar spot symptoms on <italic><tp:taxon-name><tp:taxon-name-part taxon-name-part-type="genus" reg="Chrysopogon">Chrysopogon</tp:taxon-name-part><tp:taxon-name-part taxon-name-part-type="species" reg="zizanioides">zizanioides</tp:taxon-name-part></tp:taxon-name></italic> for leaves 7 days after spraying detached leaves (<bold>A</bold>) and for whole plants 10 days after spraying leaves attached to potted plants (<bold>B</bold>), respectively, with <italic><tp:taxon-name><tp:taxon-name-part taxon-name-part-type="genus" reg="Microdochium">Microdochium</tp:taxon-name-part><tp:taxon-name-part taxon-name-part-type="species" reg="chrysopogonis">chrysopogonis</tp:taxon-name-part></tp:taxon-name></italic> isolates <abbrev xmlns:xlink="http://www.w3.org/1999/xlink" xlink:title="Guangdong Microbial Culture Collection Center" id="ABBRID0EGPAK" xlink:type="simple">GDMCC</abbrev> 3.683, <abbrev xmlns:xlink="http://www.w3.org/1999/xlink" xlink:title="Lingnan Normal University" id="ABBRID0EKPAK" xlink:type="simple">LNU</abbrev>-196 and <abbrev xmlns:xlink="http://www.w3.org/1999/xlink" xlink:title="Lingnan Normal University" id="ABBRID0EOPAK" xlink:type="simple">LNU</abbrev>-197. Values are shown as the means, with the error bars representing the standard error. For each pathogen, columns with the same letter indicate means that are not significantly different according to a least significant difference (<abbrev xmlns:xlink="http://www.w3.org/1999/xlink" xlink:title="least significant difference" id="ABBRID0ESPAK" xlink:type="simple">LSD</abbrev>) test (<italic>P</italic> &lt; 0.05).</p></caption><graphic xmlns:xlink="http://www.w3.org/1999/xlink" xlink:href="mycokeys-100-205-g005.jpg" position="float" orientation="portrait" xlink:type="simple" id="oo_948391.jpg"><uri content-type="original_file" xlink:type="simple">https://binary.pensoft.net/fig/948391</uri></graphic></fig></sec><sec sec-type="﻿Effect of temperature on mycelial growth" id="SECID0E4PAK"><title>﻿Effect of temperature on mycelial growth</title><p>The mycelial growth of <italic><tp:taxon-name><tp:taxon-name-part taxon-name-part-type="genus" reg="Microdochium">M.</tp:taxon-name-part><tp:taxon-name-part taxon-name-part-type="species" reg="chrysopogonis">chrysopogonis</tp:taxon-name-part></tp:taxon-name></italic> was significantly affected by temperature (<italic>P</italic> &lt; 0.01). All three isolates of <italic><tp:taxon-name><tp:taxon-name-part taxon-name-part-type="genus" reg="Microdochium">M.</tp:taxon-name-part><tp:taxon-name-part taxon-name-part-type="species" reg="chrysopogonis">chrysopogonis</tp:taxon-name-part></tp:taxon-name></italic> grew between 10 and 40 °C, with maximum growth observed at 30 °C (Fig. <xref ref-type="fig" rid="F6">6</xref>). No isolates grew at 5 or 45 °C after 3 days. The highest average mycelial growth rate was observed at 30 °C (26.5 ± 2.0 mm/day), followed by 25 °C (20.1 ± 4.7 mm/day).</p><fig id="F6" position="float" orientation="portrait"><object-id xmlns:xlink="http://www.w3.org/1999/xlink" content-type="doi" xlink:type="simple">10.3897/mycokeys.100.112128.figure6</object-id><object-id xmlns:xlink="http://www.w3.org/1999/xlink" content-type="arpha" xlink:type="simple">009B9212-DB59-5A33-9F8D-A9FC331EE50C</object-id><label>Figure 6.</label><caption><p>Colony growth rate of three isolates, <abbrev xmlns:xlink="http://www.w3.org/1999/xlink" xlink:title="Guangdong Microbial Culture Collection Center" id="ABBRID0EHRAK" xlink:type="simple">GDMCC</abbrev> 3.683, <abbrev xmlns:xlink="http://www.w3.org/1999/xlink" xlink:title="Lingnan Normal University" id="ABBRID0ELRAK" xlink:type="simple">LNU</abbrev>-196 and <abbrev xmlns:xlink="http://www.w3.org/1999/xlink" xlink:title="Lingnan Normal University" id="ABBRID0EPRAK" xlink:type="simple">LNU</abbrev>-197, of <italic><tp:taxon-name><tp:taxon-name-part taxon-name-part-type="genus" reg="Microdochium">Microdochium</tp:taxon-name-part><tp:taxon-name-part taxon-name-part-type="species" reg="chrysopogonis">chrysopogonis</tp:taxon-name-part></tp:taxon-name></italic> from <italic><tp:taxon-name><tp:taxon-name-part taxon-name-part-type="genus" reg="Chrysopogon">Chrysopogon</tp:taxon-name-part><tp:taxon-name-part taxon-name-part-type="species" reg="zizanioides">zizanioides</tp:taxon-name-part></tp:taxon-name></italic> under different temperatures. Error bars represent the standard error.</p></caption><graphic xmlns:xlink="http://www.w3.org/1999/xlink" xlink:href="mycokeys-100-205-g006.jpg" position="float" orientation="portrait" xlink:type="simple" id="oo_948392.jpg"><uri content-type="original_file" xlink:type="simple">https://binary.pensoft.net/fig/948392</uri></graphic></fig></sec><sec sec-type="﻿Fungicide sensitivity" id="SECID0EOSAK"><title>﻿Fungicide sensitivity</title><p>The EC<sub>50</sub> values of various fungicides were analysed for their effectiveness against <italic><tp:taxon-name><tp:taxon-name-part taxon-name-part-type="genus" reg="Microdochium">M.</tp:taxon-name-part><tp:taxon-name-part taxon-name-part-type="species" reg="chrysopogonis">chrysopogonis</tp:taxon-name-part></tp:taxon-name></italic> isolates. A total of 17 isolates of <italic><tp:taxon-name><tp:taxon-name-part taxon-name-part-type="genus" reg="Microdochium">M.</tp:taxon-name-part><tp:taxon-name-part taxon-name-part-type="species" reg="chrysopogonis">chrysopogonis</tp:taxon-name-part></tp:taxon-name></italic> were collected from diseased leaves spanning the period from 2019 to 2022.</p><p>The frequency distribution showed that difenoconazole, fludioxonil, flusilazole, carbendazim and iprodione exhibited distributions resembling normal curves, while pyrimethanil, propiconazole, metalaxyl and tebuconazole displayed unimodal curves (Fig. <xref ref-type="fig" rid="F7">7</xref>). EC<sub>50</sub> values for the inhibition of 17 <italic><tp:taxon-name><tp:taxon-name-part taxon-name-part-type="genus" reg="Microdochium">M.</tp:taxon-name-part><tp:taxon-name-part taxon-name-part-type="species" reg="chrysopogonis">chrysopogonis</tp:taxon-name-part></tp:taxon-name></italic> isolates, based on mycelial radial growth, varied across fungicide treatments (<italic>P</italic> &lt; 0.05) (Table <xref ref-type="table" rid="T4">4</xref>). Amongst the tested fungicides, flusilazole had the lowest EC<sub>50</sub> values, with a notably concentrated response range of 0.001 to 0.007 µg/ml and an average of 0.004 µg/ml. Tebuconazole closely followed with a slightly narrower range, exhibiting values ranging from 0.002 to 0.009 µg/ml and an average of 0.007 µg/ml. Furthermore, there was no significant difference between flusilazole and tebuconazole. Propiconazole displayed EC<sub>50</sub> values spanning from 0.006 to 0.016 µg/ml, with an average of 0.011 µg/ml, while those of carbendazim ranged from 0.008 to 0.031 µg/ml, with an average of 0.024 µg/ml. In contrast, those of difenoconazole exhibited a broader range, varying from 0.013 to 0.127 µg/ml, with a mean value of 0.077 µg/ml, while those of pyrimethanil ranged from 0.054 to 0.605 µg/ml, with an average of 0.411 µg/ml. Those of iprodione, on the other hand, spanned from 15.018 to 260.335 µg/ml, with an average of 193.031 µg/ml. Metalaxyl exhibited the highest EC<sub>50</sub> value, displaying the widest range amongst all fungicides, extending from 302.785 to 1056.896 µg/ml with an average of 892.677 µg/ml. Overall, these findings indicate varying degrees of sensitivity to different fungicides amongst <italic><tp:taxon-name><tp:taxon-name-part taxon-name-part-type="genus" reg="Microdochium">M.</tp:taxon-name-part><tp:taxon-name-part taxon-name-part-type="species" reg="chrysopogonis">chrysopogonis</tp:taxon-name-part></tp:taxon-name></italic> isolates. These variations in sensitivity could be essential considerations for designing effective fungicide application strategies against vetiver leaf tar spot disease.</p><fig id="F7" position="float" orientation="portrait"><object-id xmlns:xlink="http://www.w3.org/1999/xlink" content-type="doi" xlink:type="simple">10.3897/mycokeys.100.112128.figure7</object-id><object-id xmlns:xlink="http://www.w3.org/1999/xlink" content-type="arpha" xlink:type="simple">BED12145-7CA4-5896-B0E7-FBBE9568E691</object-id><label>Figure 7.</label><caption><p>Frequency distribution of the 50% effective concentration (EC<sub>50</sub>) values of six groups including nine fungicides for <italic><tp:taxon-name><tp:taxon-name-part taxon-name-part-type="genus" reg="Microdochium">Microdochium</tp:taxon-name-part><tp:taxon-name-part taxon-name-part-type="species" reg="chrysopogonis">chrysopogonis</tp:taxon-name-part></tp:taxon-name></italic> isolates, based on mycelial growth from 2019 to 2022.</p></caption><graphic xmlns:xlink="http://www.w3.org/1999/xlink" xlink:href="mycokeys-100-205-g007.jpg" position="float" orientation="portrait" xlink:type="simple" id="oo_948393.jpg"><uri content-type="original_file" xlink:type="simple">https://binary.pensoft.net/fig/948393</uri></graphic></fig><table-wrap id="T4" position="float" orientation="portrait"><label>Table 4.</label><caption><p>In vitro sensitivity ranges and mean 50% effective concentration (EC<sub>50</sub>) values for the inhibition of <italic><tp:taxon-name><tp:taxon-name-part taxon-name-part-type="genus" reg="Microdochium">Microdochium</tp:taxon-name-part><tp:taxon-name-part taxon-name-part-type="species" reg="chrysopogonis">chrysopogonis</tp:taxon-name-part></tp:taxon-name></italic>.</p></caption><table id="TID0ES1EK" rules="all"><tbody><tr><th rowspan="2" colspan="1">Fungicide</th><th rowspan="1" colspan="3">EC<sub>50</sub> (μg/ml)</th></tr><tr><th rowspan="1" colspan="1">Lowest</th><th rowspan="1" colspan="1">Highest</th><th rowspan="1" colspan="1">Mean ± SE</th></tr><tr><td rowspan="1" colspan="1">Difenoconazole</td><td rowspan="1" colspan="1">0.013</td><td rowspan="1" colspan="1">0.127</td><td rowspan="1" colspan="1">0.077 ± 0.039e</td></tr><tr><td rowspan="1" colspan="1">Pyrimethanil</td><td rowspan="1" colspan="1">0.054</td><td rowspan="1" colspan="1">0.605</td><td rowspan="1" colspan="1">0.411 ± 0.180d</td></tr><tr><td rowspan="1" colspan="1">Fludioxonil</td><td rowspan="1" colspan="1">0.014</td><td rowspan="1" colspan="1">6.128</td><td rowspan="1" colspan="1">4.525 ± 1.626c</td></tr><tr><td rowspan="1" colspan="1">Iprodione</td><td rowspan="1" colspan="1">15.018</td><td rowspan="1" colspan="1">260.335</td><td rowspan="1" colspan="1">193.031 ± 99.462b</td></tr><tr><td rowspan="1" colspan="1">Flusilazole</td><td rowspan="1" colspan="1">0.001</td><td rowspan="1" colspan="1">0.007</td><td rowspan="1" colspan="1">0.004 ± 0.003h</td></tr><tr><td rowspan="1" colspan="1">Propiconazole</td><td rowspan="1" colspan="1">0.006</td><td rowspan="1" colspan="1">0.016</td><td rowspan="1" colspan="1">0.011 ± 0.003g</td></tr><tr><td rowspan="1" colspan="1">Carbendazim</td><td rowspan="1" colspan="1">0.008</td><td rowspan="1" colspan="1">0.031</td><td rowspan="1" colspan="1">0.024 ± 0.009f</td></tr><tr><td rowspan="1" colspan="1">Metalaxyl</td><td rowspan="1" colspan="1">302.785</td><td rowspan="1" colspan="1">1056.896</td><td rowspan="1" colspan="1">892.677 ± 236.145a</td></tr><tr><td rowspan="1" colspan="1">Tebuconazole</td><td rowspan="1" colspan="1">0.002</td><td rowspan="1" colspan="1">0.009</td><td rowspan="1" colspan="1">0.007 ± 0.002h</td></tr></tbody></table><table-wrap-foot><fn><p>Note: The letters indicate the comparison amongst the different fungicide treatments. Means followed by the same letter do not differ according to a post hoc Dunnett T3 test (<italic>p</italic> &lt; 0.05).</p></fn></table-wrap-foot></table-wrap><p>The inhibition of mycelial growth revealed that all nine fungicides exhibited a reduction in fungal growth in vitro when compared to plates without amendments. The effectiveness of these fungicides in diminishing the mycelial growth of the isolates was contingent upon both the specific chemical compound and its concentration. Four <abbrev xmlns:xlink="http://www.w3.org/1999/xlink" xlink:title="demethylation-inhibiting" id="ABBRID0E21AK" xlink:type="simple">DMI</abbrev> fungicides, namely, difenoconazole, propiconazole, flusilazole and tebuconazole and one <abbrev xmlns:xlink="http://www.w3.org/1999/xlink" xlink:title="methyl benzimidazole carbamate" id="ABBRID0E61AK" xlink:type="simple">MBC</abbrev> fungicide, carbendazim, displayed strong activity against <italic><tp:taxon-name><tp:taxon-name-part taxon-name-part-type="genus" reg="Microdochium">M.</tp:taxon-name-part><tp:taxon-name-part taxon-name-part-type="species" reg="chrysopogonis">chrysopogonis</tp:taxon-name-part></tp:taxon-name></italic> growth at concentrations below 1 µg/ml, specifically at concentrations of 1, 0.2, 0.1, 0.2 and 0.2 µg/ml, respectively (Fig. <xref ref-type="fig" rid="F8">8</xref>). However, <italic><tp:taxon-name><tp:taxon-name-part taxon-name-part-type="genus" reg="Microdochium">M.</tp:taxon-name-part><tp:taxon-name-part taxon-name-part-type="species" reg="chrysopogonis">chrysopogonis</tp:taxon-name-part></tp:taxon-name></italic> showed a tendency to exhibit better growth in the presence of pyrimethanil, fludioxonil, iprodione and metalaxyl, with mycelial growth being completely inhibited at concentrations exceeding 100 µg/ml (Fig. <xref ref-type="fig" rid="F8">8</xref>).</p><fig id="F8" position="float" orientation="portrait"><object-id xmlns:xlink="http://www.w3.org/1999/xlink" content-type="doi" xlink:type="simple">10.3897/mycokeys.100.112128.figure8</object-id><object-id xmlns:xlink="http://www.w3.org/1999/xlink" content-type="arpha" xlink:type="simple">BD6355A2-6D65-550C-B8AF-FA173B38D7F4</object-id><label>Figure 8.</label><caption><p>Effect of fungicides on the mycelial growth of <italic><tp:taxon-name><tp:taxon-name-part taxon-name-part-type="genus" reg="Microdochium">Microdochium</tp:taxon-name-part><tp:taxon-name-part taxon-name-part-type="species" reg="chrysopogonis">chrysopogonis</tp:taxon-name-part></tp:taxon-name></italic>. Values are shown as the means, with the error bars representing the standard error.</p></caption><graphic xmlns:xlink="http://www.w3.org/1999/xlink" xlink:href="mycokeys-100-205-g008.jpg" position="float" orientation="portrait" xlink:type="simple" id="oo_948394.jpg"><uri content-type="original_file" xlink:type="simple">https://binary.pensoft.net/fig/948394</uri></graphic></fig></sec></tp:treatment-sec><tp:treatment-sec><!--Section generated to contain objects referenced in tp:taxon-treatment.--><fig id="F1" position="float" orientation="portrait"><object-id xmlns:xlink="http://www.w3.org/1999/xlink" content-type="doi" xlink:type="simple">10.3897/mycokeys.100.112128.figure1</object-id><object-id xmlns:xlink="http://www.w3.org/1999/xlink" content-type="arpha" xlink:type="simple">179B3220-3FEA-5459-8BBE-D9E713E7D364</object-id><label>Figure 1.</label><caption><p>Disease symptoms and morphological characters of <italic><tp:taxon-name><tp:taxon-name-part taxon-name-part-type="genus" reg="Microdochium">Microdochium</tp:taxon-name-part><tp:taxon-name-part taxon-name-part-type="species" reg="chrysopogonis">chrysopogonis</tp:taxon-name-part></tp:taxon-name></italic> on infected leaf tissue (<named-content xmlns:xlink="http://www.w3.org/1999/xlink" content-type="dwc:institutional_code" xlink:title="Herbarium of the Chinese Academy of Forestry" xlink:href="http://grbio.org/institution/chinese-academy-forestry" xlink:type="simple">CAF</named-content> 800053) <bold>A–C</bold> tar spot symptoms of <italic><tp:taxon-name><tp:taxon-name-part taxon-name-part-type="genus" reg="Chrysopogon">Chrysopogon</tp:taxon-name-part><tp:taxon-name-part taxon-name-part-type="species" reg="zizanioides">zizanioides</tp:taxon-name-part></tp:taxon-name></italic> from natural infection in the field <bold>D</bold> appearance of immersed ascomata on infected leaves <bold>E</bold> ascomata in longitudinal section <bold>F–H</bold> asci <bold>I–N</bold> ascospores. Scale bars: 100 μm (<bold>D, E</bold>); 10 μm (<bold>F–H</bold>).</p></caption><graphic xmlns:xlink="http://www.w3.org/1999/xlink" xlink:href="mycokeys-100-205-g001.jpg" position="float" orientation="portrait" xlink:type="simple" id="oo_948387.jpg"><uri content-type="original_file" xlink:type="simple">https://binary.pensoft.net/fig/948387</uri></graphic></fig></tp:treatment-sec><ref-list><ref id="B23"><mixed-citation xmlns:xlink="http://www.w3.org/1999/xlink" xlink:type="simple"><person-group><name name-style="western"><surname>Hernández-Restrepo</surname><given-names>M</given-names></name><name name-style="western"><surname>Groenewald</surname><given-names>JZ</given-names></name><name name-style="western"><surname>Crous</surname><given-names>PW</given-names></name></person-group> (<year>2016</year>) <article-title>Taxonomic and phylogenetic re-evaluation of <italic><tp:taxon-name><tp:taxon-name-part taxon-name-part-type="genus">Microdochium</tp:taxon-name-part></tp:taxon-name></italic>, <italic><tp:taxon-name><tp:taxon-name-part taxon-name-part-type="genus">Monographella</tp:taxon-name-part></tp:taxon-name></italic> and <italic><tp:taxon-name><tp:taxon-name-part taxon-name-part-type="genus">Idriella</tp:taxon-name-part></tp:taxon-name></italic>.</article-title><source>Persoonia</source><volume>36</volume>(<issue>1</issue>): <fpage>57</fpage>–<lpage>82</lpage>. <ext-link xlink:href="10.3767/003158516X688676" ext-link-type="doi" xlink:type="simple">https://doi.org/10.3767/003158516X688676</ext-link></mixed-citation></ref><ref id="B56"><mixed-citation xmlns:xlink="http://www.w3.org/1999/xlink" xlink:type="simple"><person-group><name name-style="western"><surname>Zhang</surname><given-names>W</given-names></name><name name-style="western"><surname>Nan</surname><given-names>Z</given-names></name><name name-style="western"><surname>Tian</surname><given-names>P</given-names></name><name name-style="western"><surname>Hu</surname><given-names>M</given-names></name><name name-style="western"><surname>Gao</surname><given-names>Z</given-names></name><name name-style="western"><surname>Li</surname><given-names>M</given-names></name><name name-style="western"><surname>Liu</surname><given-names>G</given-names></name></person-group> (<year>2015</year>) <article-title><italic><tp:taxon-name><tp:taxon-name-part taxon-name-part-type="genus">Microdochium</tp:taxon-name-part><tp:taxon-name-part taxon-name-part-type="species">paspali</tp:taxon-name-part></tp:taxon-name></italic>, a new species causing seashore paspalum disease in southern China.</article-title><source>Mycologia</source><volume>107</volume>(<issue>1</issue>): <fpage>80</fpage>–<lpage>89</lpage>. <ext-link xlink:href="10.3852/14-119" ext-link-type="doi" xlink:type="simple">https://doi.org/10.3852/14-119</ext-link></mixed-citation></ref><ref id="B7"><mixed-citation xmlns:xlink="http://www.w3.org/1999/xlink" xlink:type="simple"><person-group><name name-style="western"><surname>Braun</surname><given-names>U</given-names></name></person-group> (<year>1995</year>) <source>A Monograph of <italic><tp:taxon-name><tp:taxon-name-part taxon-name-part-type="genus">Cercosporella</tp:taxon-name-part></tp:taxon-name></italic>, <italic><tp:taxon-name><tp:taxon-name-part taxon-name-part-type="genus">Ramularia</tp:taxon-name-part></tp:taxon-name></italic> and Allied Genera (Phytopathogenic <tp:taxon-name><tp:taxon-name-part taxon-name-part-type="above-genus">Hyphomycetes</tp:taxon-name-part></tp:taxon-name>).</source><publisher-name>IHW Verlag</publisher-name>, <publisher-loc>Eching</publisher-loc>, <size units="page">2 pp</size>.</mixed-citation></ref><ref id="B11"><mixed-citation xmlns:xlink="http://www.w3.org/1999/xlink" xlink:type="simple"><person-group><name name-style="western"><surname>Crous</surname><given-names>PW</given-names></name><name name-style="western"><surname>Wingfield</surname><given-names>MJ</given-names></name><name name-style="western"><surname>Chooi</surname><given-names>Y-H</given-names></name><name name-style="western"><surname>Gilchrist</surname><given-names>CLM</given-names></name><name name-style="western"><surname>Lacey</surname><given-names>E</given-names></name><name name-style="western"><surname>Pitt</surname><given-names>JI</given-names></name><name name-style="western"><surname>Roets</surname><given-names>F</given-names></name><name name-style="western"><surname>Swart</surname><given-names>WJ</given-names></name><name name-style="western"><surname>Cano-Lira</surname><given-names>JF</given-names></name><name name-style="western"><surname>Valenzuela-Lopez</surname><given-names>N</given-names></name><name name-style="western"><surname>Hubka</surname><given-names>V</given-names></name><name name-style="western"><surname>Shivas</surname><given-names>RG</given-names></name><name name-style="western"><surname>Stchigel</surname><given-names>AM</given-names></name><name name-style="western"><surname>Holdom</surname><given-names>DG</given-names></name><name name-style="western"><surname>Jurjević</surname><given-names>Ž</given-names></name><name name-style="western"><surname>Kachalkin</surname><given-names>AV</given-names></name><name name-style="western"><surname>Lebel</surname><given-names>T</given-names></name><name name-style="western"><surname>Lock</surname><given-names>C</given-names></name><name name-style="western"><surname>Martín</surname><given-names>MP</given-names></name><name name-style="western"><surname>Tan</surname><given-names>YP</given-names></name><name name-style="western"><surname>Tomashevskaya</surname><given-names>MA</given-names></name><name name-style="western"><surname>Vitelli</surname><given-names>JS</given-names></name><name name-style="western"><surname>Baseia</surname><given-names>IG</given-names></name><name name-style="western"><surname>Bhatt</surname><given-names>VK</given-names></name><name name-style="western"><surname>Brandrud</surname><given-names>TE</given-names></name><name name-style="western"><surname>De Souza</surname><given-names>JT</given-names></name><name name-style="western"><surname>Dima</surname><given-names>B</given-names></name><name name-style="western"><surname>Lacey</surname><given-names>HJ</given-names></name><name name-style="western"><surname>Lombard</surname><given-names>L</given-names></name><name name-style="western"><surname>Johnston</surname><given-names>PR</given-names></name><name name-style="western"><surname>Morte</surname><given-names>A</given-names></name><name name-style="western"><surname>Papp</surname><given-names>V</given-names></name><name name-style="western"><surname>Rodríguez</surname><given-names>A</given-names></name><name name-style="western"><surname>Rodríguez-Andrade</surname><given-names>E</given-names></name><name name-style="western"><surname>Semwal</surname><given-names>KC</given-names></name><name name-style="western"><surname>Tegart</surname><given-names>L</given-names></name><name name-style="western"><surname>Abad</surname><given-names>ZG</given-names></name><name name-style="western"><surname>Akulov</surname><given-names>A</given-names></name><name name-style="western"><surname>Alvarado</surname><given-names>P</given-names></name><name name-style="western"><surname>Alves</surname><given-names>A</given-names></name><name name-style="western"><surname>Andrade</surname><given-names>JP</given-names></name><name name-style="western"><surname>Arenas</surname><given-names>F</given-names></name><name name-style="western"><surname>Asenjo</surname><given-names>C</given-names></name><name name-style="western"><surname>Ballarà</surname><given-names>J</given-names></name><name name-style="western"><surname>Barrett</surname><given-names>MD</given-names></name><name name-style="western"><surname>Berná</surname><given-names>LM</given-names></name><name name-style="western"><surname>Berraf-Tebbal</surname><given-names>A</given-names></name><name name-style="western"><surname>Bianchinotti</surname><given-names>MV</given-names></name><name name-style="western"><surname>Bransgrove</surname><given-names>K</given-names></name><name name-style="western"><surname>Burgess</surname><given-names>TI</given-names></name><name name-style="western"><surname>Carmo</surname><given-names>FS</given-names></name><name name-style="western"><surname>Chávez</surname><given-names>R</given-names></name><name name-style="western"><surname>Čmoková</surname><given-names>A</given-names></name><name name-style="western"><surname>Dearnaley</surname><given-names>JDW</given-names></name><name name-style="western"><surname>Santiago</surname><given-names>ALCMA</given-names></name><name name-style="western"><surname>Freitas-Neto</surname><given-names>JF</given-names></name><name name-style="western"><surname>Denman</surname><given-names>S</given-names></name><name name-style="western"><surname>Douglas</surname><given-names>B</given-names></name><name name-style="western"><surname>Dovana</surname><given-names>F</given-names></name><name name-style="western"><surname>Eichmeier</surname><given-names>A</given-names></name><name name-style="western"><surname>Esteve-Raventós</surname><given-names>F</given-names></name><name name-style="western"><surname>Farid</surname><given-names>A</given-names></name><name name-style="western"><surname>Fedosova</surname><given-names>AG</given-names></name><name name-style="western"><surname>Ferisin</surname><given-names>G</given-names></name><name name-style="western"><surname>Ferreira</surname><given-names>RJ</given-names></name><name name-style="western"><surname>Ferrer</surname><given-names>A</given-names></name><name name-style="western"><surname>Figueiredo</surname><given-names>CN</given-names></name><name name-style="western"><surname>Figueiredo</surname><given-names>YF</given-names></name><name name-style="western"><surname>Reinoso-Fuentealba</surname><given-names>CG</given-names></name><name name-style="western"><surname>Garrido-Benavent</surname><given-names>I</given-names></name><name name-style="western"><surname>Cañete-Gibas</surname><given-names>CF</given-names></name><name name-style="western"><surname>Gil-Durán</surname><given-names>C</given-names></name><name name-style="western"><surname>Glushakova</surname><given-names>AM</given-names></name><name name-style="western"><surname>Gonçalves</surname><given-names>MFM</given-names></name><name name-style="western"><surname>González</surname><given-names>M</given-names></name><name name-style="western"><surname>Gorczak</surname><given-names>M</given-names></name><name name-style="western"><surname>Gorton</surname><given-names>C</given-names></name><name name-style="western"><surname>Guard</surname><given-names>FE</given-names></name><name name-style="western"><surname>Guarnizo</surname><given-names>AL</given-names></name><name name-style="western"><surname>Guarro</surname><given-names>J</given-names></name><name name-style="western"><surname>Gutiérrez</surname><given-names>M</given-names></name><name name-style="western"><surname>Hamal</surname><given-names>P</given-names></name><name name-style="western"><surname>Hien</surname><given-names>LT</given-names></name><name name-style="western"><surname>Hocking</surname><given-names>AD</given-names></name><name name-style="western"><surname>Houbraken</surname><given-names>J</given-names></name><name name-style="western"><surname>Hunter</surname><given-names>GC</given-names></name><name name-style="western"><surname>Inácio</surname><given-names>CA</given-names></name><name name-style="western"><surname>Jourdan</surname><given-names>M</given-names></name><name name-style="western"><surname>Kapitonov</surname><given-names>VI</given-names></name><name name-style="western"><surname>Kelly</surname><given-names>L</given-names></name><name name-style="western"><surname>Khanh</surname><given-names>TN</given-names></name><name name-style="western"><surname>Kisło</surname><given-names>K</given-names></name><name name-style="western"><surname>Kiss</surname><given-names>L</given-names></name><name name-style="western"><surname>Kiyashko</surname><given-names>A</given-names></name><name name-style="western"><surname>Kolařík</surname><given-names>M</given-names></name><name name-style="western"><surname>Kruse</surname><given-names>J</given-names></name><name name-style="western"><surname>Kubátová</surname><given-names>A</given-names></name><name name-style="western"><surname>Kučera</surname><given-names>V</given-names></name><name name-style="western"><surname>Kučerová</surname><given-names>I</given-names></name><name name-style="western"><surname>Kušan</surname><given-names>I</given-names></name><name name-style="western"><surname>Lee</surname><given-names>HB</given-names></name><name name-style="western"><surname>Levicán</surname><given-names>G</given-names></name><name name-style="western"><surname>Lewis</surname><given-names>A</given-names></name><name name-style="western"><surname>Liem</surname><given-names>NV</given-names></name><name name-style="western"><surname>Liimatainen</surname><given-names>K</given-names></name><name name-style="western"><surname>Lim</surname><given-names>HJ</given-names></name><name name-style="western"><surname>Lyons</surname><given-names>MN</given-names></name><name name-style="western"><surname>Maciá-Vicente</surname><given-names>JG</given-names></name><name name-style="western"><surname>Magaña-Dueñas</surname><given-names>V</given-names></name><name name-style="western"><surname>Mahiques</surname><given-names>R</given-names></name><name name-style="western"><surname>Malysheva</surname><given-names>EF</given-names></name><name name-style="western"><surname>Marbach</surname><given-names>PAS</given-names></name><name name-style="western"><surname>Marinho</surname><given-names>P</given-names></name><name name-style="western"><surname>Matočec</surname><given-names>N</given-names></name><name name-style="western"><surname>McTaggart</surname><given-names>AR</given-names></name><name name-style="western"><surname>Mešić</surname><given-names>A</given-names></name><name name-style="western"><surname>Morin</surname><given-names>L</given-names></name><name name-style="western"><surname>Muñoz-Mohedano</surname><given-names>JM</given-names></name><name name-style="western"><surname>Navarro-Ródenas</surname><given-names>A</given-names></name><name name-style="western"><surname>Nicolli</surname><given-names>CP</given-names></name><name name-style="western"><surname>Oliveira</surname><given-names>RL</given-names></name><name name-style="western"><surname>Otsing</surname><given-names>E</given-names></name><name name-style="western"><surname>Ovrebo</surname><given-names>CL</given-names></name><name name-style="western"><surname>Pankratov</surname><given-names>TA</given-names></name><name name-style="western"><surname>Paños</surname><given-names>A</given-names></name><name name-style="western"><surname>Paz-Conde</surname><given-names>A</given-names></name><name name-style="western"><surname>Pérez-Sierra</surname><given-names>A</given-names></name><name name-style="western"><surname>Phosri</surname><given-names>C</given-names></name><name name-style="western"><surname>Pintos</surname><given-names>Á</given-names></name><name name-style="western"><surname>Pošta</surname><given-names>A</given-names></name><name name-style="western"><surname>Prencipe</surname><given-names>S</given-names></name><name name-style="western"><surname>Rubio</surname><given-names>E</given-names></name><name name-style="western"><surname>Saitta</surname><given-names>A</given-names></name><name name-style="western"><surname>Sales</surname><given-names>LS</given-names></name><name name-style="western"><surname>Sanhueza</surname><given-names>L</given-names></name><name name-style="western"><surname>Shuttleworth</surname><given-names>LA</given-names></name><name name-style="western"><surname>Smith</surname><given-names>J</given-names></name><name name-style="western"><surname>Smith</surname><given-names>ME</given-names></name><name name-style="western"><surname>Spadaro</surname><given-names>D</given-names></name><name name-style="western"><surname>Spetik</surname><given-names>M</given-names></name><name name-style="western"><surname>Sochor</surname><given-names>M</given-names></name><name name-style="western"><surname>Sochorová</surname><given-names>Z</given-names></name><name name-style="western"><surname>Sousa</surname><given-names>JO</given-names></name><name name-style="western"><surname>Suwannasai</surname><given-names>N</given-names></name><name name-style="western"><surname>Tedersoo</surname><given-names>L</given-names></name><name name-style="western"><surname>Thanh</surname><given-names>HM</given-names></name><name name-style="western"><surname>Thao</surname><given-names>LD</given-names></name><name name-style="western"><surname>Tkalčec</surname><given-names>Z</given-names></name><name name-style="western"><surname>Vaghefi</surname><given-names>N</given-names></name><name name-style="western"><surname>Venzhik</surname><given-names>AS</given-names></name><name name-style="western"><surname>Verbeken</surname><given-names>A</given-names></name><name name-style="western"><surname>Vizzini</surname><given-names>A</given-names></name><name name-style="western"><surname>Voyron</surname><given-names>S</given-names></name><name name-style="western"><surname>Wainhouse</surname><given-names>M</given-names></name><name name-style="western"><surname>Whalley</surname><given-names>AJS</given-names></name><name name-style="western"><surname>Wrzosek</surname><given-names>M</given-names></name><name name-style="western"><surname>Zapata</surname><given-names>M</given-names></name><name name-style="western"><surname>Zeil-Rolfe</surname><given-names>I</given-names></name><name name-style="western"><surname>Groenewald</surname><given-names>JZ</given-names></name></person-group> (<year>2020</year>) <article-title>Fungal Planet description sheets: 1042–1111.</article-title><source>Persoonia</source><volume>44</volume>(<issue>1</issue>): <fpage>301</fpage>–<lpage>459</lpage>. <ext-link xlink:href="10.3767/persoonia.2020.44.11" ext-link-type="doi" xlink:type="simple">https://doi.org/10.3767/persoonia.2020.44.11</ext-link></mixed-citation></ref><ref id="B12"><mixed-citation xmlns:xlink="http://www.w3.org/1999/xlink" xlink:type="simple"><person-group><name name-style="western"><surname>Crous</surname><given-names>PW</given-names></name><name name-style="western"><surname>Cowan</surname><given-names>DA</given-names></name><name name-style="western"><surname>Maggs-Kölling</surname><given-names>G</given-names></name><name name-style="western"><surname>Yilmaz</surname><given-names>N</given-names></name><name name-style="western"><surname>Thangavel</surname><given-names>R</given-names></name><name name-style="western"><surname>Wingfield</surname><given-names>MJ</given-names></name><name name-style="western"><surname>Noordeloos</surname><given-names>ME</given-names></name><name name-style="western"><surname>Dima</surname><given-names>B</given-names></name><name name-style="western"><surname>Brandrud</surname><given-names>TE</given-names></name><name name-style="western"><surname>Jansen</surname><given-names>GM</given-names></name><name name-style="western"><surname>Morozova</surname><given-names>OV</given-names></name><name name-style="western"><surname>Vila</surname><given-names>J</given-names></name><name name-style="western"><surname>Shivas</surname><given-names>RG</given-names></name><name name-style="western"><surname>Tan</surname><given-names>YP</given-names></name><name name-style="western"><surname>Bishop-Hurley</surname><given-names>S</given-names></name><name name-style="western"><surname>Lacey</surname><given-names>E</given-names></name><name name-style="western"><surname>Marney</surname><given-names>TS</given-names></name><name name-style="western"><surname>Larsson</surname><given-names>E</given-names></name><name name-style="western"><surname>Le Floch</surname><given-names>G</given-names></name><name name-style="western"><surname>Lombard</surname><given-names>L</given-names></name><name name-style="western"><surname>Nodet</surname><given-names>P</given-names></name><name name-style="western"><surname>Hubka</surname><given-names>V</given-names></name><name name-style="western"><surname>Alvarado</surname><given-names>P</given-names></name><name name-style="western"><surname>Berraf-Tebbal</surname><given-names>A</given-names></name><name name-style="western"><surname>Reyes</surname><given-names>JD</given-names></name><name name-style="western"><surname>Delgado</surname><given-names>G</given-names></name><name name-style="western"><surname>Eichmeier</surname><given-names>A</given-names></name><name name-style="western"><surname>Jordal</surname><given-names>JB</given-names></name><name name-style="western"><surname>Kachalkin</surname><given-names>AV</given-names></name><name name-style="western"><surname>Kubátová</surname><given-names>A</given-names></name><name name-style="western"><surname>Maciá-Vicente</surname><given-names>JG</given-names></name><name name-style="western"><surname>Malysheva</surname><given-names>EF</given-names></name><name name-style="western"><surname>Papp</surname><given-names>V</given-names></name><name name-style="western"><surname>Rajeshkumar</surname><given-names>KC</given-names></name><name name-style="western"><surname>Sharma</surname><given-names>A</given-names></name><name name-style="western"><surname>Spetik</surname><given-names>M</given-names></name><name name-style="western"><surname>Szabóová</surname><given-names>D</given-names></name><name name-style="western"><surname>Tomashevskaya</surname><given-names>MA</given-names></name><name name-style="western"><surname>Abad</surname><given-names>JA</given-names></name><name name-style="western"><surname>Abad</surname><given-names>ZG</given-names></name><name name-style="western"><surname>Alexandrova</surname><given-names>AV</given-names></name><name name-style="western"><surname>Anand</surname><given-names>G</given-names></name><name name-style="western"><surname>Arenas</surname><given-names>F</given-names></name><name name-style="western"><surname>Ashtekar</surname><given-names>N</given-names></name><name name-style="western"><surname>Balashov</surname><given-names>S</given-names></name><name name-style="western"><surname>Bañares</surname><given-names>Á</given-names></name><name name-style="western"><surname>Baroncelli</surname><given-names>R</given-names></name><name name-style="western"><surname>Bera</surname><given-names>I</given-names></name><name name-style="western"><surname>Biketova</surname><given-names>AYu</given-names></name><name name-style="western"><surname>Blomquist</surname><given-names>CL</given-names></name><name name-style="western"><surname>Boekhout</surname><given-names>T</given-names></name><name name-style="western"><surname>Boertmann</surname><given-names>D</given-names></name><name name-style="western"><surname>Bulyonkova</surname><given-names>TM</given-names></name><name name-style="western"><surname>Burgess</surname><given-names>TI</given-names></name><name name-style="western"><surname>Carnegie</surname><given-names>AJ</given-names></name><name name-style="western"><surname>Cobo-Diaz</surname><given-names>JF</given-names></name><name name-style="western"><surname>Corriol</surname><given-names>G</given-names></name><name name-style="western"><surname>Cunnington</surname><given-names>JH</given-names></name><name name-style="western"><surname>da Cruz</surname><given-names>MO</given-names></name><name name-style="western"><surname>Damm</surname><given-names>U</given-names></name><name name-style="western"><surname>Davoodian</surname><given-names>N</given-names></name><name name-style="western"><surname>de A Santiago</surname><given-names>ALCM</given-names></name><name name-style="western"><surname>Dearnaley</surname><given-names>J</given-names></name><name name-style="western"><surname>de Freitas</surname><given-names>LWS</given-names></name><name name-style="western"><surname>Dhileepan</surname><given-names>K</given-names></name><name name-style="western"><surname>Dimitrov</surname><given-names>R</given-names></name><name name-style="western"><surname>Di Piazza</surname><given-names>S</given-names></name><name name-style="western"><surname>Fatima</surname><given-names>S</given-names></name><name name-style="western"><surname>Fuljer</surname><given-names>F</given-names></name><name name-style="western"><surname>Galera</surname><given-names>H</given-names></name><name name-style="western"><surname>Ghosh</surname><given-names>A</given-names></name><name name-style="western"><surname>Giraldo</surname><given-names>A</given-names></name><name name-style="western"><surname>Glushakova</surname><given-names>AM</given-names></name><name name-style="western"><surname>Gorczak</surname><given-names>M</given-names></name><name name-style="western"><surname>Gouliamova</surname><given-names>DE</given-names></name><name name-style="western"><surname>Gramaje</surname><given-names>D</given-names></name><name name-style="western"><surname>Groenewald</surname><given-names>M</given-names></name><name name-style="western"><surname>Gunsch</surname><given-names>CK</given-names></name><name name-style="western"><surname>Gutiérrez</surname><given-names>A</given-names></name><name name-style="western"><surname>Holdom</surname><given-names>D</given-names></name><name name-style="western"><surname>Houbraken</surname><given-names>J</given-names></name><name name-style="western"><surname>Ismailov</surname><given-names>AB</given-names></name><name name-style="western"><surname>Istel</surname><given-names>Ł</given-names></name><name name-style="western"><surname>Iturriaga</surname><given-names>T</given-names></name><name name-style="western"><surname>Jeppson</surname><given-names>M</given-names></name><name name-style="western"><surname>Jurjević</surname><given-names>Ž</given-names></name><name name-style="western"><surname>Kalinina</surname><given-names>LB</given-names></name><name name-style="western"><surname>Kapitonov</surname><given-names>VI</given-names></name><name name-style="western"><surname>Kautmanová</surname><given-names>I</given-names></name><name name-style="western"><surname>Khalid</surname><given-names>AN</given-names></name><name name-style="western"><surname>Kiran</surname><given-names>M</given-names></name><name name-style="western"><surname>Kiss</surname><given-names>L</given-names></name><name name-style="western"><surname>Kovács</surname><given-names>Á</given-names></name><name name-style="western"><surname>Kurose</surname><given-names>D</given-names></name><name name-style="western"><surname>Kušan</surname><given-names>I</given-names></name><name name-style="western"><surname>Lad</surname><given-names>S</given-names></name><name name-style="western"><surname>Læssøe</surname><given-names>T</given-names></name><name name-style="western"><surname>Lee</surname><given-names>HB</given-names></name><name name-style="western"><surname>Luangsa-ard</surname><given-names>JJ</given-names></name><name name-style="western"><surname>Lynch</surname><given-names>M</given-names></name><name name-style="western"><surname>Mahamedi</surname><given-names>AE</given-names></name><name name-style="western"><surname>Malysheva</surname><given-names>VF</given-names></name><name name-style="western"><surname>Mateos</surname><given-names>A</given-names></name><name name-style="western"><surname>Matočec</surname><given-names>N</given-names></name><name name-style="western"><surname>Mešić</surname><given-names>A</given-names></name><name name-style="western"><surname>Miller</surname><given-names>AN</given-names></name><name name-style="western"><surname>Mongkolsamrit</surname><given-names>S</given-names></name><name name-style="western"><surname>Moreno</surname><given-names>G</given-names></name><name name-style="western"><surname>Morte</surname><given-names>A</given-names></name><name name-style="western"><surname>Mostowfizadeh-Ghalamfarsa</surname><given-names>R</given-names></name><name name-style="western"><surname>Naseer</surname><given-names>A</given-names></name><name name-style="western"><surname>Navarro-Ródenas</surname><given-names>A</given-names></name><name name-style="western"><surname>Nguyen</surname><given-names>TTT</given-names></name><name name-style="western"><surname>Noisripoom</surname><given-names>W</given-names></name><name name-style="western"><surname>Ntandu</surname><given-names>JE</given-names></name><name name-style="western"><surname>Nuytinck</surname><given-names>J</given-names></name><name name-style="western"><surname>Ostrý</surname><given-names>V</given-names></name><name name-style="western"><surname>Pankratov</surname><given-names>TA</given-names></name><name name-style="western"><surname>Pawłowska</surname><given-names>J</given-names></name><name name-style="western"><surname>Pecenka</surname><given-names>J</given-names></name><name name-style="western"><surname>Pham</surname><given-names>THG</given-names></name><name name-style="western"><surname>Polhorský</surname><given-names>A</given-names></name><name name-style="western"><surname>Pošta</surname><given-names>A</given-names></name><name name-style="western"><surname>Raudabaugh</surname><given-names>DB</given-names></name><name name-style="western"><surname>Reschke</surname><given-names>K</given-names></name><name name-style="western"><surname>Rodríguez</surname><given-names>A</given-names></name><name name-style="western"><surname>Romero</surname><given-names>M</given-names></name><name name-style="western"><surname>Rooney-Latham</surname><given-names>S</given-names></name><name name-style="western"><surname>Roux</surname><given-names>J</given-names></name><name name-style="western"><surname>Sandoval-Denis</surname><given-names>M</given-names></name><name name-style="western"><surname>Smith</surname><given-names>MTh</given-names></name><name name-style="western"><surname>Steinrucken</surname><given-names>TV</given-names></name><name name-style="western"><surname>Svetasheva</surname><given-names>TY</given-names></name><name name-style="western"><surname>Tkalčec</surname><given-names>Z</given-names></name><name name-style="western"><surname>van der Linde</surname><given-names>EJ</given-names></name><name name-style="western"><surname>Vegte</surname><given-names>M</given-names></name><name name-style="western"><surname>Vauras</surname><given-names>J</given-names></name><name name-style="western"><surname>Verbeken</surname><given-names>A</given-names></name><name name-style="western"><surname>Visagie</surname><given-names>CM</given-names></name><name name-style="western"><surname>Vitelli</surname><given-names>JS</given-names></name><name name-style="western"><surname>Volobuev</surname><given-names>SV</given-names></name><name name-style="western"><surname>Weill</surname><given-names>A</given-names></name><name name-style="western"><surname>Wrzosek</surname><given-names>M</given-names></name><name name-style="western"><surname>Zmitrovich</surname><given-names>IV</given-names></name><name name-style="western"><surname>Zvyagina</surname><given-names>EA</given-names></name><name name-style="western"><surname>Groenewald</surname><given-names>JZ</given-names></name></person-group> (<year>2021a</year>) <article-title>Fungal Planet description sheets: 1182–1283.</article-title><source>Persoonia</source><volume>46</volume>: <fpage>313</fpage>–<lpage>528</lpage>. <ext-link xlink:href="10.3767/persoonia.2021.46.11" ext-link-type="doi" xlink:type="simple">https://doi.org/10.3767/persoonia.2021.46.11</ext-link></mixed-citation></ref></ref-list></tp:taxon-treatment>
